# Supplementary material for: Association of Germline CHEK2 Gene Variants with Risk and Prognosis of Non-Hodgkin Lymphoma
Source: PLoS One. 2015 Oct 27;10(10):e0140819. doi: 10.1371/journal.pone.0140819 (PMC4624763; doi:10.1371/journal.pone.0140819)
Supplement: S5 Table — (XLSX) [file pone.0140819.s009.xlsx]

## Sheet: 340 patients
S5 Table. Results of mutational analysis in 340 NHL patients showing individual CHEK2 genotypes. Identified CHEK2 variants are shown in columns corresponding to the particular genomic fragments analyzed by DHPLC (E00-E14; described in Table S1) or by LR-PCR.
Patient #	E00	E01	E02+03	E04	E05	E06	E07	E08	E09	E10	E11	E12	E13	E14	LR-PCR
L001	0	0	0	0	0	0	0	0	0	0	0	0	0	0	0
L003	0	0	0	0	0	0	0	0	0	0	0	0	0	0	0
L004	0	0	p.I157T	0	0	0	0	0	0	0	0	0	0	0	0
L005	0	c.319+43dupA (A/AA)	0	0	0	0	0	0	0	0	0	0	0	0	0
L006	0	0	p.I157T	0	0	0	0	0	0	c.1259+1G>C	0	0	0	0	0
L009	0	c.319+43dupA (A/AA)	0	0	0	0	0	0	0	0	0	0	0	0	0
L010	0	0	0	0	0	0	0	0	0	0	0	0	0	0	0
L011	0	0	0	0	0	0	0	0	0	0	0	0	0	0	0
L012	0	0	0	0	0	0	0	0	0	0	0	0	0	0	0
L013	0	c.319+43dupA (A/AA) + p.E84E	0	0	0	0	0	0	0	0	0	0	0	0	0
L014	0	p.E84E	0	0	0	0	0	0	0	0	0	0	0	0	0
L015	0	0	0	0	0	0	0	0	0	0	0	0	0	0	0
L018	0	0	0	0	0	0	0	0	0	0	0	0	0	0	0
L019	0	0	0	0	0	0	0	0	0	0	0	0	0	0	0
L020	0	0	0	0	0	0	0	0	0	0	0	0	0	0	0
L021	-48G>A	c.319+43dupA (A/AA)	0	0	0	0	0	0	0	0	0	0	0	0	0
L023	0	0	0	0	0	0	0	0	0	0	0	0	0	0	0
L025	0	0	0	0	0	0	0	0	0	0	0	0	0	0	0
L026	0	0	0	0	0	0	0	0	0	0	0	0	0	0	c.909-2028_1095+330del5395 (p.M304Lfs*16)
L028	0	0	0	0	0	0	0	0	0	0	0	0	0	0	0
L029	-48G>A	c.319+43dupA (A/AA)	0	0	0	0	0	0	0	0	0	0	0	0	0
L031	0	0	0	0	c.684-78_-100dup23	0	0	0	0	0	0	0	0	0	0
L032	0	0	0	0	0	0	0	0	0	0	0	0	0	0	0
L035	-48G>A	c.319+43dupA (A/AA)	0	0	0	0	0	0	0	0	0	0	0	0	0
L036	0	0	0	0	0	0	0	0	0	0	0	0	0	0	0
L037	0	c.319+43dupA (A/AA)	0	0	0	0	0	0	0	0	0	0	0	0	0
L038	0	0	0	0	0	0	0	0	0	0	0	0	0	0	0
L042	0	0	0	0	0	0	0	0	0	0	0	0	0	0	0
L043	0	0	p.I157T	0	0	0	0	0	0	0	0	0	0	0	0
L045	0	0	0	0	0	0	0	0	0	0	0	0	0	0	0
L046	0	c.319+43dupA (A/AA)	0	0	0	0	0	0	0	0	0	0	0	0	0
L047	0	p.E84E	0	0	0	0	0	0	0	0	0	0	0	0	0
L048	0	0	0	0	0	0	0	0	0	0	0	0	0	0	0
L049	0	0	0	0	0	0	0	0	0	0	0	0	0	0	0
L051	0	c.319+43dupA (A/AA)	0	0	0	0	0	0	0	0	0	0	0	0	0
L052	0	0	0	0	0	0	0	0	0	0	0	0	0	0	0
L053	0	c.319+43dupA (A/AA)	0	0	0	0	0	0	0	0	0	0	0	0	0
L054	0	0	0	0	0	0	0	0	0	0	0	0	0	0	0
L055	0	0	0	0	0	0	0	0	0	0	0	0	0	0	0
L056	0	0	0	0	0	0	0	0	0	0	0	0	0	0	0
L058	0	0	0	0	0	0	0	0	0	0	0	0	0	0	0
L060	0	0	p.I157T	0	0	0	0	0	0	0	0	0	0	0	0
L061	0	0	0	0	0	0	0	0	0	0	0	0	0	0	0
L062	0	0	0	0	0	0	0	0	0	0	0	0	0	0	0
L064	0	p.E84E	0	0	0	0	0	0	0	0	0	0	0	0	0
L065	0	0	0	0	0	0	0	0	0	0	0	0	0	0	0
L068	0	0	0	0	0	0	0	0	0	0	0	0	0	0	0
L069	0	0	0	0	c.684-78_-100dup23	0	0	0	0	0	0	0	0	0	0
L071	0	0	0	0	0	0	0	0	0	0	0	0	0	0	0
L072	0	c.319+43dupA (A/AA)	0	0	0	0	0	0	0	0	0	0	0	0	0
L074	0	0	0	0	0	0	0	0	0	0	0	0	0	0	0
L075	0	0	0	0	0	0	0	0	0	0	0	0	0	0	0
L078	0	0	0	0	c.684-78_-100dup23	0	0	0	0	0	0	0	0	0	0
L079	0	c.319+43dupA (A/AA)	0	0	0	0	0	0	0	0	0	0	0	0	0
L080	0	0	0	0	0	0	0	0	0	0	0	0	0	0	0
L082	0	0	0	0	0	0	0	0	0	0	0	0	0	0	0
L083	-48G>A	c.319+43dupA (A/AA)	0	0	0	0	0	0	0	0	0	0	0	0	0
L084	0	c.319+43dupA (AA/AA)	0	0	0	0	0	0	0	0	0	0	0	0	0
L085	0	0	0	0	0	0	0	0	0	0	0	0	0	0	0
L086	0	0	0	0	0	0	0	0	0	0	0	0	0	0	0
L087	0	0	0	0	0	0	0	0	0	0	0	0	0	0	0
L088	0	0	0	0	0	0	0	0	0	0	0	0	0	0	0
L089	0	0	0	0	0	0	0	0	0	0	0	0	0	0	0
L090	-48G>A	c.319+43dupA (A/AA)	0	0	0	0	0	0	0	0	0	0	0	0	0
L091	0	0	0	0	p.E239K	0	0	0	0	0	0	0	0	0	0
L092	-48G>A homoz	0	0	0	0	0	0	0	0	0	0	0	0	0	0
L093	0	c.319+43dupA (A/AA)	0	0	0	0	0	0	0	0	0	0	0	0	0
L094	0	0	0	0	0	0	0	0	0	c.1259+28A>G	0	0	0	0	0
L095	0	0	0	0	0	0	0	0	0	0	0	0	0	0	0
L096	0	0	0	0	0	0	0	0	0	0	0	0	0	0	0
L097	0	0	0	0	0	0	0	0	0	0	0	0	0	0	0
L098	0	0	0	0	0	0	0	0	0	0	0	0	0	0	0
L099	0	c.319+43dupA (A/AA)	0	0	0	0	0	0	0	0	0	0	0	0	0
L100	0	0	0	0	0	0	0	0	0	0	0	0	0	0	0
L101	-48G>A homoz	0	0	0	0	0	0	0	0	0	0	0	0	0	0
L102	0	0	0	0	0	0	0	0	0	0	0	0	0	0	0
L103	0	0	0	0	0	0	0	0	0	0	0	0	0	0	0
L104	0	0	0	0	0	0	0	0	0	0	0	0	0	0	0
L105	0	p.E84E	0	0	0	0	0	0	0	0	0	0	0	0	0
L106	?	0	0	0	0	0	0	0	0	0	0	0	0	0	0
L107	0	c.319+43dupA (A/AA)	0	0	0	0	0	0	0	0	0	0	0	0	0
L109	0	0	0	0	c.684-78_-100dup23	0	0	0	0	0	0	0	0	0	0
L112	0	0	0	0	0	0	0	0	0	0	0	0	0	0	0
L114	0	p.E84E	0	0	0	0	0	0	0	0	0	0	0	0	0
L115	0	0	0	0	0	0	0	0	0	0	0	0	0	0	0
L116	0	0	0	0	0	0	0	0	0	0	0	0	0	0	0
L118	0	0	0	0	0	0	0	0	0	0	0	0	0	0	0
L119	0	0	0	0	0	0	0	0	0	0	0	0	0	0	0
L120	0	c.319+43dupA (A/AA)	0	0	0	0	0	0	0	0	0	0	0	0	0
L122	0	c.319+43dupA (A/AA)	0	0	0	0	0	0	0	0	0	0	0	0	0
L127	0	c.319+43dupA (A/AA)	0	0	0	0	0	0	0	0	0	0	0	0	0
L130	0	c.319+43dupA (A/AA)	0	0	0	0	0	0	0	0	0	0	0	0	0
L141	0	0	0	0	c.684-78_-100dup23	0	0	0	0	0	0	0	0	0	0
L145	0	c.319+43dupA (A/AA)	0	0	0	0	0	0	0	0	0	0	0	0	0
L146	0	0	p.I157T	0	0	0	0	0	0	0	0	0	0	0	0
L147	0	c.319+43dupA (A/AA)	0	0	0	0	0	0	0	0	0	0	0	0	0
L149	0	0	0	0	0	0	0	0	0	0	0	0	0	0	0
L150	0	c.319+43dupA (AA/AA)	0	0	0	0	0	0	0	0	0	0	0	0	0
L151	0	c.319+43dupA (A/AA)	0	0	0	0	0	0	0	0	0	0	0	0	0
L153	-48G>A	0	0	0	0	0	0	0	0	0	0	0	0	0	0
L154	0	c.319+43dupA (A/AA) + p.E84E	0	0	0	0	0	0	0	0	0	0	0	0	0
L155	0	0	0	0	0	0	0	0	0	0	0	0	0	0	0
L161	0	0	0	0	0	0	0	0	0	0	0	0	0	0	0
L164	0	0	0	0	0	0	0	0	0	0	0	0	0	0	0
L165	0	0	0	0	c.684-78_-100dup23	0	0	0	0	0	0	0	0	0	0
L166	0	0	0	0	0	0	0	0	0	0	0	0	0	0	0
L168	0	c.319+43dupA (A/AA)	0	0	0	0	0	0	0	0	0	0	0	0	0
L169	0	0	0	0	0	0	0	0	0	0	0	0	0	0	0
L171	0	0	0	0	0	0	0	0	0	0	0	0	0	0	0
L172	0	0	0	0	c.684-78_-100dup23	0	0	0	0	0	0	0	0	0	0
L173	0	0	0	0	0	0	0	0	0	0	0	0	0	0	0
L174	0	0	0	0	0	0	0	0	0	0	0	0	0	0	0
L178	0	0	0	0	0	0	0	0	0	0	0	0	0	0	0
L180	0	p.E84E	0	0	0	0	0	0	0	0	0	0	0	0	0
L182	0	0	0	0	0	0	0	0	0	0	0	0	0	0	0
L185	0	0	0	0	0	0	0	0	0	0	0	0	0	0	0
L188	0	0	0	0	0	0	0	0	0	0	0	0	0	0	0
L191	0	c.319+43dupA (A/AA)	0	0	0	0	0	0	0	0	0	0	0	0	0
L194	0	0	0	0	0	0	0	0	0	0	0	0	0	0	0
L196	0	0	0	0	0	0	0	0	0	0	p.N446D	0	0	0	0
L198	0	c.319+43dupA (A/AA) + p.E84E	0	0	0	0	0	0	0	0	0	0	0	0	0
L199	0	0	p.I157T	0	0	0	0	0	0	0	0	0	0	0	0
L200	0	0	0	0	0	0	0	0	0	0	0	0	0	0	0
L202	0	0	0	0	0	0	0	0	0	0	0	0	0	0	0
L203	-48G>A	c.319+43dupA (A/AA)	0	0	0	0	0	0	0	0	0	0	0	c.*7T>C	0
L204	0	0	0	0	0	0	0	0	0	0	0	0	0	0	0
L206	0	p.E84E	0	0	0	0	0	0	0	0	0	0	0	0	0
L207	0	0	0	0	0	0	0	0	0	0	0	0	0	0	0
L209	0	0	0	0	0	0	0	0	0	0	0	0	0	0	0
L212	0	0	0	0	0	0	0	0	0	0	0	0	0	0	0
L213	0	0	0	0	0	0	0	0	0	0	0	0	0	0	0
L214	0	c.319+43dupA (A/AA)	0	0	0	0	0	0	0	0	0	0	0	0	0
L215	0	0	0	0	0	0	0	0	0	0	0	0	0	0	0
L216	0	0	0	0	0	0	0	0	0	0	0	0	0	0	0
L217	0	0	0	0	0	0	0	0	0	0	0	0	0	0	0
L222	0	0	0	0	0	0	0	0	0	0	0	0	0	0	0
L224	0	0	0	0	c.684-78_-100dup23	0	0	0	0	0	0	0	0	0	0
L225	0	0	0	0	0	0	0	0	0	0	0	0	0	0	0
L226	0	0	0	0	0	0	0	0	0	0	0	0	0	0	0
L227	0	0	0	0	c.684-78_-100dup23	0	0	0	0	0	0	0	0	0	0
L228	-48G>A homoz	0	0	0	0	0	0	0	0	0	0	0	0	0	0
L230	0	0	0	0	0	0	0	0	0	0	0	0	0	0	0
L231	0	c.319+43dupA (AA/AA)	0	0	0	0	0	0	0	0	0	0	0	0	0
L232	0	0	p.I157T	0	0	0	0	0	0	0	0	0	0	0	0
L234	0	p.E84E	0	0	0	0	0	0	0	0	0	0	0	0	0
L235	0	c.319+43dupA (A/AA)	0	0	0	0	0	0	0	0	0	0	0	0	0
L236	0	p.E84E	0	0	0	0	0	0	0	0	0	0	0	0	0
L237	0	0	0	0	0	0	0	0	0	0	0	0	0	0	0
L238	-48G>A	c.319+43dupA (A/AA)	0	0	0	0	0	0	0	0	0	0	0	0	0
L239	0	0	c.444+1G>T	0	c.684-78_-100dup23	0	0	0	0	0	0	0	0	0	0
L242	0	0	0	0	0	0	0	0	0	0	0	0	0	0	0
L243	0	0	0	0	0	0	0	0	0	0	0	0	0	0	0
L244	0	0	0	0	0	0	0	0	0	0	0	0	0	0	0
L247	0	0	0	0	0	0	0	0	0	0	0	0	0	0	0
L249	0	0	0	0	0	0	0	0	0	0	0	0	0	0	0
L250	0	0	0	0	0	0	0	0	0	0	0	0	0	0	0
L251	0	0	0	0	0	0	0	0	0	0	0	0	0	0	0
L252	0	0	0	0	0	0	0	0	0	0	0	0	0	0	0
L254	0	c.319+43dupA (A/AA)	0	0	0	0	0	0	0	0	0	0	0	0	0
L256	0	0	0	0	0	0	0	0	0	0	0	0	0	0	0
L257	0	0	0	0	0	0	0	0	0	0	0	0	0	0	0
L261	0	c.319+43dupA (A/AA)	0	0	0	0	0	0	0	0	0	0	0	0	0
L262	0	0	p.I157T	0	0	0	0	0	0	0	0	0	0	0	0
L266	0	0	0	0	0	0	0	0	0	0	0	0	0	0	0
L269	0	0	0	0	0	0	0	0	0	0	0	0	0	0	0
L270	-48G>A	c.319+43dupA (A/AA)	0	0	0	0	0	0	0	0	0	0	0	0	0
L271	0	0	0	0	0	0	0	0	0	0	0	0	0	0	0
L272	0	0	p.I157T	0	0	0	0	0	0	0	0	0	0	0	0
L274	0	c.319+43dupA (A/AA)	0	0	0	0	0	0	0	0	0	0	0	0	0
L275	0	0	0	0	0	0	0	0	0	0	0	0	0	0	0
L276	0	0	0	0	0	0	0	0	0	0	0	0	0	0	0
L277	0	0	0	0	0	0	0	0	0	0	0	0	0	0	0
L278	0	0	0	0	0	0	0	0	0	0	0	0	0	0	0
L279	0	0	0	0	0	0	0	0	0	0	0	0	0	0	0
L283	0	c.319+43dupA (A/AA) + p.E84E	0	0	0	0	0	0	0	0	0	0	0	0	0
L285	0	c.319+43dupA (A/AA)	0	0	c.684-78_-100dup23	0	0	0	0	0	0	0	0	0	0
L286	0	c.319+43dupA (AA/AA)	0	0	0	0	0	0	0	0	0	0	0	0	0
L288	0	0	0	0	0	0	0	0	0	0	0	0	0	0	0
L289	0	p.E84E	0	0	0	0	0	0	0	0	0	0	0	0	0
L290	0	0	0	0	0	0	0	0	0	0	0	0	0	0	0
L291	0	0	0	0	0	0	0	0	0	0	0	0	0	0	0
L293	0	0	0	0	0	0	0	0	0	0	0	0	0	0	0
L294	0	0	p.I157T	0	0	0	0	0	0	0	0	0	0	0	0
L295	0	c.319+43dupA (A/AA)	0	0	0	0	0	0	0	0	0	0	0	0	0
L298	0	0	0	0	0	0	0	0	0	0	0	0	0	0	0
L299	0	c.319+43dupA (A/AA)	0	0	0	0	0	0	0	0	0	0	0	0	0
L300	0	0	0	0	0	0	0	0	0	0	0	0	0	0	0
L301	0	0	0	0	0	0	0	0	0	0	0	0	0	0	0
L302	0	0	0	0	0	0	0	0	0	0	0	0	0	0	0
L303	0	0	0	0	0	0	0	0	0	0	0	0	0	0	0
L305	0	0	0	0	0	0	0	0	0	0	0	0	0	0	0
L306	0	c.319+43dupA (A/AA)	0	0	0	0	0	0	0	0	0	0	0	0	0
L308	0	0	c.320-5T>A	0	0	0	0	0	0	0	0	0	0	0	0
L309	0	0	0	0	c.684-78_-100dup23	0	0	0	0	0	0	0	0	0	0
L311	0	0	0	0	0	0	0	0	0	0	0	0	0	0	0
L312	0	c.319+43dupA (AA/AA)	p.R180C	0	0	0	0	0	0	0	0	0	0	0	0
L313	0	p.E84E	0	0	0	0	0	0	0	0	0	0	0	0	0
L315	0	c.319+43dupA (AA/AA)	0	0	0	0	0	0	0	0	0	0	0	0	0
L316	0	0	0	0	0	0	0	0	0	0	0	0	0	0	0
L319	0	p.E84E	0	0	0	0	0	0	0	0	0	0	0	0	0
L320	0	c.319+43dupA (A/AA)	0	0	0	0	0	0	0	0	0	0	0	0	0
L321	0	0	0	0	0	0	0	0	0	0	0	0	0	0	0
L323	0	0	0	0	0	0	0	0	0	0	0	0	0	0	0
L324	0	0	0	0	0	0	0	0	0	0	0	0	0	0	0
L325	0	0	0	0	c.684-78_-100dup23	0	0	0	0	0	0	0	0	0	0
L326	0	0	0	0	0	0	0	0	0	0	0	0	0	0	0
L327	0	c.319+43dupA (A/AA)	0	0	0	0	0	0	0	0	0	0	0	0	0
L328	0	0	0	0	0	0	0	0	0	0	0	0	0	0	0
L329	0	0	0	0	0	0	0	0	0	0	0	0	0	0	c.909-2028_1095+330del5395 (p.M304Lfs*16)
L330	0	p.E84E	0	0	0	0	0	0	0	0	0	0	0	0	0
L332	0	0	0	0	0	0	0	0	0	0	0	0	0	0	0
L333	0	c.319+43dupA (A/AA)	0	0	0	0	0	0	0	0	0	0	0	0	0
L334	0	0	0	0	0	0	0	0	0	0	0	0	0	0	0
L335	0	0	0	0	0	0	0	0	0	0	0	0	0	0	0
L336	0	c.319+43dupA (AA/AA)	0	0	0	0	0	0	0	0	0	0	0	0	0
L337	0	0	0	0	0	0	0	0	0	0	0	0	0	0	0
L338	0	c.319+43dupA (A/AA)	0	0	0	0	0	0	p.S356L	0	0	0	0	0	0
L339	0	0	0	0	0	0	0	0	0	0	0	0	0	0	0
L340	0	c.319+43dupA (A/AA)	0	0	0	0	0	0	0	0	0	0	0	0	0
L342	0	0	0	0	0	0	0	0	0	0	0	0	0	0	0
L343	0	0	0	0	0	0	0	0	0	0	0	0	0	0	0
L344	0	0	0	0	0	0	0	0	0	0	0	0	0	0	0
L345	0	0	0	0	0	0	0	0	0	0	0	0	0	0	0
L348	0	c.319+43dupA (A/AA)	0	0	0	0	0	0	0	0	0	0	0	0	0
L349	0	0	0	0	0	0	0	0	0	0	0	0	0	0	0
L350	0	0	0	0	0	0	0	0	0	0	0	0	0	0	0
L351	0	0	0	0	0	0	0	0	0	0	0	0	0	0	0
L352	-48G>A	c.319+43dupA (A/AA)	0	0	0	0	0	0	0	0	0	0	0	0	0
L353	-48G>A	c.319+43dupA (A/AA)	0	0	0	0	0	0	0	0	0	0	0	0	0
L354	0	0	p.I157T	0	0	0	0	0	0	0	0	0	0	0	0
L356	0	c.319+43dupA (A/AA)	0	0	c.684-78_-100dup23	0	0	0	0	c.1100delC (p.T367Mfs*15)	0	0	0	0	0
L357	0	0	0	0	0	0	0	0	0	0	0	0	0	0	0
L358	0	c.319+43dupA (A/AA)	0	0	0	0	0	0	0	0	0	0	0	0	0
L359	0	0	0	0	0	0	0	0	0	0	0	0	0	0	0
L360	0	0	0	0	0	0	0	0	0	0	0	0	0	0	0
L361	0	0	0	0	0	0	0	0	0	0	0	0	0	0	0
L362	-42A>G	c.319+43dupA (A/AA)	p.I157T	0	0	0	0	0	0	0	0	0	0	0	0
L364	0	0	0	0	0	0	0	0	0	0	0	0	0	0	0
L365	0	0	0	0	0	0	0	0	0	0	0	0	0	0	0
L370	0	0	0	0	0	0	0	0	0	0	0	0	0	0	0
L373	0	c.319+43dupA (A/AA)	0	0	0	0	0	0	0	0	0	0	0	0	0
L375	0	p.E84E	0	0	0	0	0	0	0	0	0	0	0	0	0
L377	0	0	0	0	0	0	0	0	0	0	0	0	0	0	0
L381	0	0	p.I157T	0	0	0	0	0	0	0	0	0	0	0	0
L385	0	0	0	0	0	0	0	0	0	0	0	0	0	0	0
L387	0	0	0	0	c.684-78_-100dup23	0	0	0	0	0	0	0	0	0	0
L391	0	0	0	0	0	0	0	0	0	0	0	0	0	0	0
L392	0	0	0	0	0	0	0	0	0	0	0	0	0	0	0
L393	0	0	0	0	c.684-78_-100dup23	0	0	0	0	0	0	0	0	0	0
L394	0	0	0	0	0	0	0	0	0	0	0	0	0	0	0
L401	0	0	0	0	0	0	0	0	0	p.T401A	0	0	0	0	0
L431	0	0	0	0	c.684-78_-100dup23	0	0	0	0	0	0	0	0	0	0
L435	0	c.319+43dupA (A/AA)	0	0	0	0	0	0	0	0	0	0	0	0	0
L436	0	0	0	0	0	0	0	0	0	0	0	0	0	0	0
L437	0	0	0	0	0	0	0	0	0	0	0	0	0	0	0
L438	0	0	0	0	0	0	0	0	0	0	0	0	0	0	0
L439	0	0	0	0	0	0	0	0	0	0	0	0	0	0	0
L441	0	0	0	0	c.684-78_-100dup23	0	0	0	0	0	0	0	0	0	0
L442	0	0	0	0	0	0	0	0	0	0	0	0	0	0	0
L444	0	0	0	0	0	0	0	0	0	0	0	0	0	0	0
L445	0	0	0	0	c.684-78_-100dup23	0	0	0	0	0	0	0	0	0	0
L446	0	0	0	0	0	0	0	0	0	0	0	0	0	0	0
L447	0	0	0	0	0	0	0	0	0	0	0	0	0	0	0
L448	0	c.319+43dupA (A/AA)	0	0	0	0	0	0	0	0	0	0	0	0	0
L449	0	0	0	0	0	0	0	0	0	0	0	0	0	0	0
L450	-48G>A	c.319+43dupA (A/AA)	0	0	0	0	0	0	0	0	0	0	0	0	0
L451	-48G>A	c.319+43dupA (A/AA)	0	0	0	0	0	0	0	0	0	0	0	0	0
L452	0	0	0	0	c.684-78_-100dup23	0	0	0	0	0	0	0	0	0	0
L453	0	0	0	0	0	0	0	0	0	0	0	0	0	0	0
L454	0	c.319+43dupA (A/AA)	0	0	0	0	0	0	0	0	0	0	0	0	0
L455	0	0	0	0	0	0	0	0	0	0	0	0	0	0	0
L456	0	0	0	0	0	0	0	0	0	0	0	0	0	0	0
L458	0	0	0	0	0	0	0	0	0	0	0	0	0	0	0
L459	0	0	0	0	0	0	0	0	0	0	0	0	0	0	0
L460	0	0	0	0	0	0	0	0	0	0	0	0	0	0	0
L461	0	p.E84E	0	0	0	0	0	0	0	0	0	0	0	0	0
L462	0	c.319+43dupA (AA/AA)	0	0	0	0	0	0	0	0	0	0	0	0	0
L463	0	0	0	0	c.684-78_-100dup23	0	0	0	0	0	0	0	0	0	0
L465	0	0	c.444+24C>T	0	0	0	0	0	0	0	0	0	0	0	0
L466	0	0	0	0	0	0	0	0	0	0	0	0	0	0	0
L467	0	0	0	0	0	0	0	0	0	0	0	0	0	0	0
L468	0	c.319+43dupA (A/AA)	0	0	0	0	0	0	0	0	0	0	0	0	0
L470	0	0	0	0	0	0	0	0	0	0	0	0	0	0	0
L471	0	0	0	0	0	0	0	0	0	0	0	0	0	0	0
L473	0	0	0	0	0	0	0	0	0	0	0	0	0	0	0
L475	0	0	0	0	0	0	0	0	0	0	0	0	0	0	0
L476	0	0	0	0	0	0	0	0	0	0	0	0	0	0	0
L477	0	0	p.I157T	0	0	0	0	0	0	0	0	0	0	0	0
L478	0	0	0	0	0	0	0	0	0	0	0	0	0	0	0
L481	0	0	0	0	0	0	0	0	0	0	0	0	0	0	0
L482	0	0	0	0	0	0	0	0	0	0	0	0	0	0	0
L483	0	0	0	0	0	0	0	0	0	0	0	0	0	0	0
L484	0	0	0	0	0	0	0	0	0	0	0	p.R474H	0	0	0
L485	0	0	0	0	0	0	0	0	0	0	0	0	0	0	0
L486	0	0	0	0	0	0	0	0	0	0	0	0	0	0	0
L487	0	c.319+43dupA (A/AA) + p.E84E	p.R181H	0	0	0	0	0	0	0	0	0	0	c.1543-31delT	0
L488	0	0	0	0	0	0	0	0	0	0	0	0	0	0	0
L490	0	0	0	0	0	0	0	0	0	0	0	0	0	0	0
L491	0	0	0	0	0	0	0	0	0	0	0	0	0	0	0
L495	0	c.319+43dupA (A/AA)	0	0	0	0	0	0	0	0	0	0	0	0	0
L496	0	0	0	0	0	0	0	0	0	0	0	0	0	0	0
L498	0	0	0	0	0	0	0	0	0	0	0	0	0	0	0
L499	0	0	0	0	0	0	0	0	0	0	0	0	0	0	0
L500	0	0	0	0	0	0	0	0	0	0	0	0	0	0	0
L501	0	0	0	0	0	0	0	0	0	0	0	0	0	0	0
L505	0	p.E84E	0	0	0	0	0	0	0	0	0	0	0	0	0
L506	0	0	0	0	0	0	0	0	0	0	0	0	0	0	0
L507	0	0	0	0	0	0	0	0	0	0	0	0	0	0	0
L509	0	0	0	0	0	0	0	0	0	0	0	0	0	0	0
L510	0	p.E84E	0	0	0	0	0	0	0	0	0	0	0	0	0
L511	0	0	0	0	0	0	0	0	0	0	0	0	0	0	0
L513	0	c.319+43dupA (A/AA)	0	0	0	0	0	0	0	0	0	0	0	0	0
L514	0	c.319+43dupA (A/AA)	0	0	c.684-78_-100dup23	0	0	0	0	0	0	0	0	0	0
L515	0	0	0	0	0	0	0	0	0	0	0	0	0	0	0
L516	0	0	0	0	0	0	0	0	0	0	0	0	0	0	0
L519	0	0	0	0	0	0	0	0	0	0	0	0	0	0	0
L521	0	0	0	0	0	0	0	0	0	0	0	0	0	0	0
L526	0	0	0	0	0	0	0	0	0	0	0	0	0	0	0
L528	0	0	0	0	0	0	0	0	0	0	0	0	0	0	0
L530	0	0	0	0	c.684-78_-100dup23	0	0	0	0	0	0	0	0	0	0
L532	0	0	0	0	0	0	0	0	0	0	0	0	0	0	0
L534	0	0	0	0	0	0	0	0	0	0	0	0	0	0	0
L536	0	0	0	0	0	0	0	0	0	0	0	0	0	0	0
L538	0	0	0	0	0	0	0	0	0	0	0	0	0	0	0
L539	0	c.319+43dupA (A/AA)	0	0	0	0	0	0	0	0	0	0	0	0	0
L542	0	0	0	0	0	0	0	0	0	0	0	0	0	0	0
L543	0	0	0	0	0	0	0	0	0	0	0	0	0	0	0
L545	0	c.319+43dupA (A/AA)	0	0	0	0	0	0	0	0	0	0	0	0	0
L546	0	0	0	0	0	0	0	0	0	0	0	0	0	0	0
L548	0	0	0	0	0	0	0	0	0	0	0	0	0	0	0
L549	0	0	0	0	0	0	0	0	0	0	0	0	0	0	0
L551	0	0	0	0	0	0	0	0	0	0	0	0	0	0	0
L574	0	0	0	0	0	0	0	0	0	0	0	0	0	0	0
L582	0	c.319+43dupA (A/AA)	0	0	0	0	0	0	0	0	0	0	0	0	0
L590	0	0	0	0	0	0	0	0	0	0	0	0	0	0	0
L593	0	0	0	0	0	0	0	c.1008+71A>G	0	0	0	0	0	0	0
L600		0	0	0	0	0	0	0	0	0	0	0	0	0	0
L603	0	c.319+43dupA (A/AA)	0	0	0	0	0	0	0	0	0	0	0	0	0
L610	0	0	0	0	0	0	0	0	0	0	0	0	0	0	0
L618	0	0	0	0	0	0	0	0	0	0	0	0	0	0	0
